# Supplementary material for: A nickase Cas9 gene-drive system promotes super-Mendelian inheritance in Drosophila
Source: Cell Rep. Author manuscript; Available in PMC 2022 Jun 13. (PMC9190248; doi:10.1016/j.celrep.2022.110843)
Supplement: Table S1 [file NIHMS1810669-supplement-Table_S1.xlsx]

## Sheet: WildtypeCas9_gene-drive
F2 Progeny
SpCas9/w2+w8	cross	Females								Males										Total flies counted		GFP Inheritance				Calculations from Male data
		y+ (Donor chr)		(Receiver Chr - Cas9/DsRed)				Total Females		y+ (Donor Chromosome)				y- (Receiver Chr. - Cas9/DsRed)				Total Males
		w-		w-		w+				w+		w-		w+		w-										Efficiency		as % of the total Receiver Chrom.
		GFP+	None	GFP+	None	GFP+	None			GFP+	None	GFP+	None	GFP+	None	GFP+	None					F	M	Both		Cutting	Conversion	HDR	NHEJ	Wild-Type
	1	25	0	23	0	0	0	48		0	0	20	0	0	0	18	0	38		86		1	1	1		1	1	1	0	0
	2	23	0	24	2	0	0	49		0	0	23	0	0	0	17	4	44		93		0.959184	0.909091	0.935484		1	0.809524	0.87234	0.12766	0
	3	22	0	11	1	0	0	34		0	0	14	0	0	0	21	0	35		69		0.970588	1	0.985507		1	1	0.969697	0.030303	0
	4	20	0	19	0	0	0	39		0	0	18	0	0	0	16	0	34		73		1	1	1		1	1	1	0	0
	5	17	0	17	1	0	0	35		0	0	19	0	0	0	19	2	40		75		0.971429	0.95	0.96		1	0.904762	0.923077	0.0769231	0
	6	18	0	17	2	0	0	37		0	0	18	0	0	0	15	2	35		72		0.945946	0.942857	0.944444		1	0.882353	0.888889	0.111111	0
	7	11	0	12	1	0	0	24		0	0	17	0	0	0	9	0	26		50		0.958333	1	0.98		1	1	0.954545	0.0454545	0
	8	13	0	7	3	0	0	23		0	0	11	0	0	0	11	1	23		46		0.869565	0.956522	0.913043		1	0.916667	0.818182	0.181818	0
	9	26	0	15	5	0	0	46		0	0	30	0	0	0	16	4	50		96		0.891304	0.92	0.90625		1	0.8	0.775	0.225	0
	10	20	0	28	0	0	0	48		0	0	22	0	0	0	16	1	39		87		1	0.974359	0.988506		1	0.941176	0.977778	0.0222222	0
	11	18	0	16	0	0	0	34		0	0	20	0	0	0	17	0	37		71		1	1	1		1	1	1	0	0
	12	20	0	22	0	0	0	42		0	0	17	0	0	0	9	4	30		72		1	0.866667	0.944444		1	0.692308	0.885714	0.114286	0
	13	11	0	12	0	0	0	23		0	0	10	0	0	0	12	0	22		45		1	1	1		1	1	1	0	0
	14	15	0	17	0	0	0	32		0	0	21	0	0	0	18	0	39		71		1	1	1		1	1	1	0	0
	15	12	0	20	0	0	0	32		0	0	22	0	0	0	16	0	38		70		1	1	1		1	1	1	0	0
	16	18	0	12	1	0	0	31		0	0	14	0	0	0	9	0	23		54		0.967742	1	0.981481		1	1	0.954545	0.0454545	0
	17	12	0	2	0	0	0	14		0	0	15	0	0	0	12	1	28		42		1	0.964286	0.97619		1	0.923077	0.933333	0.0666667	0
	18	18	0	12	4	0	0	34		0	0	16	0	0	0	17	0	33		67		0.882353	1	0.940299		1	1	0.878788	0.121212	0
	19	10	0	7	0	0	0	17		0	0	9	0	0	1	6	0	16		33		1	0.9375	0.969697		0.857143	1	0.928571	0	0.142857
	20	14	0	12	3	0	0	29		0	0	11	0	0	3	11	0	25		54		0.896552	0.88	0.888889		0.785714	1	0.793103	0.103448	0.214286
	21	18	0	13	1	0	0	32		0	0	15	0	0	0	12	1	28		60		0.96875	0.964286	0.966667		1	0.923077	0.925926	0.0740741	0
	22	12	0	14	0	0	0	26		0	0	13	0	0	0	11	0	24		50		1	1	1		1	1	1	0	0
	23	14	0	12	0	0	0	26		0	0	15	0	0	0	15	0	30		56		1	1	1		1	1	1	0	0
	24	12	0	17	1	0	0	30		0	0	18	0	0	0	11	0	29		59		0.966667	1	0.983051		1	1	0.965517	0.0344828	0
	25	19	0	20	1	0	0	40		0	0	21	0	0	0	15	4	40		80		0.975	0.9	0.9375		1	0.789474	0.875	0.125	0
	26	21	0	16	0	0	0	37		0	0	12	0	0	0	15	0	27		64		1	1	1		1	1	1	0	0
	27	22	0	22	0	0	0	44		0	0	14	0	0	0	19	0	33		77		1	1	1		1	1	1	0	0
	28	12	0	17	0	0	0	29		0	0	11	0	0	0	13	1	25		54		1	0.96	0.981481		1	0.928571	0.967742	0.0322581	0
		473	0	436	26	0	0	935		0	0	466	0	0	4	396	25	891		1826		0.972265	0.96877	0.970819		0.987245	0.946821	0.938848	0.0549062	0.0127551
F2 Progeny
SpCas9/w2+w9	cross	Females								Male										Total flies counted		GFP Inheritance				Calculations from Male data
		y+ (Donor chr)		(Receiver Chr - Cas9/DsRed)				Total Females		y+ (Donor Chromosome)				y- (Receiver Chr. - Cas9/DsRed)				Total Males
		w-		w-		w+				w+		w-		w+		w-										Efficiency		as % of the total Receiver Chrom.
		GFP+	None	GFP+	None	GFP+	None			GFP+	None	GFP+	None	GFP+	None	GFP+	None					F	M	Both		Cutting	Conversion	HDR	NHEJ	Wild-Type
	1	11	0	9	0	0	0	20		0	0	14	0	0	0	13	0	27		47		1	1	1		1	1	1	0	0
	2	16	0	17	0	0	0	33		0	0	17	0	0	0	12	0	29		62		1	1	1		1	1	1	0	0
	3	19	0	24	0	0	0	43		0	0	21	0	0	0	19	0	40		83		1	1	1		1	1	1	0	0
	4	11	0	7	3	0	0	21		0	0	11	0	0	0	9	0	20		41		0.857143	1	0.926829		1	1	0.842105	0	0
	5	17	0	15	0	0	0	32		0	0	20	0	0	0	11	0	31		63		1	1	1		1	1	1	0	0
	6	14	0	14	0	0	0	28		0	0	16	0	0	0	15	0	31		59		1	1	1		1	1	1	0	0
	7	12	0	17	0	0	0	29		0	0	16	0	0	0	15	3	34		63		1	0.911765	0.952381		1	0.833333	0.914286	0.166667	0
	8	16	0	12	4	0	0	32		0	0	20	0	0	0	13	2	35		67		0.875	0.942857	0.910448		1	0.866667	0.806452	0.133333	0
	9	12	0	20	0	0	0	32		0	0	17	0	0	0	14	0	31		63		1	1	1		1	1	1	0	0
	10	11	0	11	0	0	0	22		0	0	14	0	0	0	12	0	26		48		1	1	1		1	1	1	0	0
	11	18	0	17	0	0	0	35		0	0	16	0	0	0	25	0	41		76		1	1	1		1	1	1	0	0
	12	7	0	12	0	0	0	19		0	0	12	0	0	0	8	0	20		39		1	1	1		1	1	1	0	0
	13	10	0	16	0	0	0	26		0	0	18	0	0	0	18	0	36		62		1	1	1		1	1	1	0	0
	14	11	0	12	0	0	0	23		0	0	13	0	0	0	12	0	25		48		1	1	1		1	1	1	0	0
	15	7	0	12	1	0	0	20		0	0	18	0	0	0	12	3	33		53		0.95	0.909091	0.924528		1	0.8	0.857143	0.2	0
	16	10	0	11	2	0	0	23		0	0	10	0	0	0	10	4	24		47		0.913043	0.833333	0.87234		1	0.714286	0.777778	0.285714	0
	17	23	0	16	1	0	0	40		0	0	17	0	0	0	20	2	39		79		0.975	0.948718	0.962025		1	0.909091	0.923077	0.0909091	0
	18	21	0	21	3	0	0	45		0	0	23	0	0	0	17	2	42		87		0.933333	0.952381	0.942529		1	0.894737	0.883721	0.105263	0
	19	17	0	12	0	0	0	29		0	0	14	0	0	0	13	0	27		56		1	1	1		1	1	1	0	0
	20	18	0	15	1	0	0	34		0	0	12	0	0	0	18	0	30		64		0.970588	1	0.984375		1	1	0.970588	0	0
	21	29	0	23	3	0	0	55		0	0	27	0	0	0	22	1	50		105		0.945455	0.98	0.961905		1	0.956522	0.918367	0.0434783	0
	22	22	0	23	0	0	0	45		0	0	21	0	0	0	24	1	46		91		1	0.978261	0.989011		1	0.96	0.979167	0.04	0
	23	11	0	21	0	0	0	32		0	0	17	0	0	0	10	1	28		60		1	0.964286	0.983333		1	0.909091	0.96875	0.0909091	0
	24	16	0	22	1	0	0	39		0	0	21	0	0	0	28	0	49		88		0.974359	1	0.988636		1	1	0.980392	0	0
	25	24	0	17	0	0	0	41		0	0	21	0	0	0	19	0	40		81		1	1	1		1	1	1	0	0
	26	27	0	21	1	0	0	49		0	0	22	0	0	0	19	2	43		92		0.979592	0.953488	0.967391		1	0.904762	0.930233	0.0952381	0
		410	0	417	20	0	0	847		0	0	448	0	0	0	408	21	877		1724		0.975904	0.97593	0.975605		1	0.951865	0.952002	0.0481351	0

## Sheet: ST1B
Unpaired t test
Column B	Cas9/w2-w9-gRNAs
vs.
Column A	Cas9/w2-w8-gRNAs
P value	0.6721
P value summary	ns
Significantly different (P < 0.05)?	No
One- or two-tailed P value?	Two-tailed
t, df	t=0.4257, df=52
Mean of column A	97.11
Mean of column B	97.5
Difference between means (B - A) ± SEM	0.3929 ± 0.9230
95% confidence interval	-1.459 to 2.245
R squared (eta squared)	0.003472
F test to compare variances
F, DFn, Dfd	1.186, 25, 27
P value	0.6638
P value summary	ns
Significantly different (P < 0.05)?	No
Data analyzed
Sample size, column A	28
Sample size, column B	26
