# Supplementary material for: A nickase Cas9 gene-drive system promotes super-Mendelian inheritance in Drosophila
Source: Cell Rep. Author manuscript; Available in PMC 2022 Jun 13. (PMC9190248; doi:10.1016/j.celrep.2022.110843)
Supplement: Table S2 [file NIHMS1810669-supplement-Table_S2.xlsx]

## Sheet: nD10A_w2-w8-gRNAs_PAM-out_5over
	F2 Phenotypical Scoring															F2 Calculations
nD10A/w2-w8 gRNAs (PAM-out) 5' overhangs	F1 Cross	Female						Male						Total Flies
		Donor	Receiver				Total Females	Donor	Receiver				Total Males
		w-			w+	w mosaic		w-			w+	w mosaic				F1 Cross	Fluorophore Count				Inheritance		Cutting	NHEJ	WT	HDR
		GFP	Both	DsRed				GFP	Both	DsRed							GFP	Both	DsRed		DsRed	GFP
	1	13	12	1	1	0	27	17	9	2	1	0	29	56		2	30	21	5		0.464286	0.910714	0.923077	0.115385	0.0769231	0.807692
	2	28	26	3	0	0	57	19	21	1	1	1	43	100		3	47	47	6		0.53	0.94	0.962264	0.0754717	0.0377358	0.886792
	3	22	18	2	0	0	42	24	19	2	1	3	49	91		4	46	37	8		0.494505	0.912088	0.911111	0.0888889	0.0888889	0.822222
	4	20	18	6	0	1	45	22	18	7	1	2	50	95		5	42	36	17		0.557895	0.821053	0.924528	0.245283	0.0754717	0.679245
	5	16	11	0	1	0	28	9	9	0	1	0	19	47		6	25	20	2		0.468085	0.957447	0.909091	0	0.0909091	0.909091
	6	10	8	4	1	0	23	11	9	1	0	0	21	44		8	21	17	6		0.522727	0.863636	0.956522	0.217391	0.0434783	0.73913
	7	16	8	1	0	2	27	12	6	1	1	2	22	49		9	28	14	7		0.428571	0.857143	0.761905	0.0952381	0.238095	0.666667
	8	18	13	3	0	0	34	19	16	1	0	0	36	70		10	37	29	4		0.471429	0.942857	1	0.121212	0	0.878788
	9	14	10	3	0	0	27	13	7	2	1	0	23	50		11	27	17	6		0.46	0.88	0.956522	0.217391	0.0434783	0.73913
	10	10	8	1	0	0	19	12	11		1	0	24	43		12	22	19	2		0.488372	0.953488	0.952381	0.047619	0.047619	0.904762
	11	11	9	1	0	0	21	10	12	0	0	0	22	43		13	21	21	1		0.511628	0.976744	1	0.0454545	0	0.954545
	12	16	14	1	0	0	31	12	10	0	0	3	25	56		13	28	24	4		0.5	0.928571	0.892857	0.0357143	0.107143	0.857143
	13	8	8	1	0	0	17	9	9	0	0	0	18	35		13	17	17	1		0.514286	0.971429	1	0.0555556	0	0.944444
	14	19	9		0	0	28	13	10	2	0	0	25	53		13	32	19	2		0.396226	0.962264	1	0.0952381	0	0.904762
	15	9	7	2	0	0	18	8	6	1	0	0	15	33		13	17	13	3		0.484848	0.909091	1	0.1875	0	0.8125
	16	12	5	2	0	0	19	10	6	1	0	0	17	36		13	22	11	3		0.388889	0.916667	1	0.214286	0	0.785714
	17	8	6		0	0	14	9	6	1	0	1	17	31		13	17	12	2		0.451613	0.935484	0.928571	0.0714286	0.0714286	0.857143
	18	11	7	1	0	0	19	8	5	0	0	0	13	32		13	19	12	1		0.40625	0.96875	1	0.0769231	0	0.923077
	19	3	12	0	0	0	15	16	10	0	0	0	26	41		13	19	22	0		0.536585	1	1	0	0	1
	20	7	7	0	0	0	14	3	8	0	0	1	12	26		13	10	15	1		0.615385	0.961538	0.9375	0	0.0625	0.9375
	Sums:	271	216	32	3	3	525	256	207	22	8	13	506	1031		Sums:	527	423	81		0.484579	0.928448	0.950816	0.100299	0.0491835	0.850517	Avg.
																					0.0559398	0.0454697	0.0580598	0.0774655	0.0580598	0.0924996	Std. Dev.
	F2 Phenotypical Scoring															F2 Calculations
nH840A/w2-w9-gRNAs (PAM-in) 5'overhangs	F1 Cross	Female						Male						Total Flies
		Donor	Receiver				Total Females	Donor	Receiver				Total Males
		w-			w+	w mosaic		w-			w+	w mosaic				F1 Cross	Fluorophore Count				Inheritance		Cutting	NHEJ	WT	Conversion
		GFP	Both	DsRed				GFP	Both	DsRed							GFP	Both	DsRed		DsRed	GFP
	1	22	15	5	0	3	45	22	12	3	0	1	38	83		1	44	27	12		0.46988	0.855422	0.897436	0.205128	0.102564	0.692308
	2	22	13	2	0	1	38	25	14	2	0	2	43	81		2	47	27	7		0.419753	0.91358	0.911765	0.117647	0.0882353	0.794118
	3	21	13	4	0	1	39	15	5	4	0	1	25	64		3	36	18	10		0.4375	0.84375	0.928571	0.285714	0.0714286	0.642857
	4	20	11	2	0	1	34	14	14	1	0	1	30	64		4	34	25	5		0.46875	0.921875	0.933333	0.1	0.0666667	0.833333
	5	10	12	2	0	3	27	18	9	2	0	3	32	59		5	28	21	10		0.525424	0.830508	0.806452	0.129032	0.193548	0.677419
	6	12	12	6	0	2	32	14	7	1	0	2	24	56		6	26	19	11		0.535714	0.803571	0.866667	0.233333	0.133333	0.633333
	7	8	2	7	0	0	17	9	7	1	0	0	17	34		7	17	9	8		0.5	0.764706	1	0.470588	0	0.529412
	8	14	5	3	0	0	22	10	9	1	0	0	20	42		8	24	14	4		0.428571	0.904762	1	0.222222	0	0.777778
	9	15	4	3	0	4	26	15	7	5	0	2	29	55		9	30	11	14		0.454545	0.745455	0.76	0.32	0.24	0.44
	10	12	12	2	0	2	28	12	11	2	0	1	26	54		10	24	23	7		0.555556	0.87037	0.9	0.133333	0.1	0.766667
	11	16	10	4	0	1	31	15	11	1	0	0	27	58		11	31	21	6		0.465517	0.896552	0.962963	0.185185	0.037037	0.777778
	12	9	6	0	0	0	15	10	5	3	0	0	18	33		12	19	11	3		0.424242	0.909091	1	0.214286	0	0.785714
	13	8	5	4	0	1	18	9	8	0	0	0	17	35		13	17	13	5		0.514286	0.857143	0.944444	0.222222	0.0555556	0.722222
	14	4	4	1	0	1	10	5	5	1	0	1	12	22		14	9	9	4		0.590909	0.818182	0.846154	0.153846	0.153846	0.692308
	15	8	8	2	0	0	18	10	6	0	0	0	16	34		15	18	14	2		0.470588	0.941176	1	0.125	0	0.875
	16	18	14	5	0	4	41	13	8	4	0	1	26	67		16	31	22	14		0.537313	0.791045	0.861111	0.25	0.138889	0.611111
	17	13	8	3	0	0	24	12	8	8	0	0	28	52		17	25	16	11		0.519231	0.788462	1	0.407407	0	0.592593
	18	7	6	2	0	0	15	9	7	2	0	2	20	35		18	16	13	6		0.542857	0.828571	0.894737	0.210526	0.105263	0.684211
	19	9	9	1	0	0	19	8	5	3	0	2	18	37		19	17	14	6		0.540541	0.837838	0.9	0.2	0.1	0.7
	20	8	5	1	0	2	16	8	5	0	0	0	13	29		20	16	10	3		0.448276	0.896552	0.846154	0.0769231	0.153846	0.769231
	Sums:	256	174	59	0	26	515	253	163	44	0	19	479	994		Sums:	509	337	148		0.492473	0.850931	0.912989	0.21312	0.0870107	0.69987	Avg.
																					0.049975	0.0554816	0.0693727	0.099701	0.0693727	0.105422	Std. Dev.
	F2 Phenotypical Scoring															F2 Calculations
nD10A/w2-w9 gRNAs (PAM-in) 3' overhangs	F1 Cross	Female						Male						Total Flies
		Donor	Receiver				Total Females	Donor	Receiver				Total Males
		w-			w+	w mosaic		w-			w+	w mosaic					F1 Cross	Fluorophore Count				Inheritance		Cutting	NHEJ	WT	Conversion
		GFP	Both	DsRed				GFP	Both	DsRed								GFP	Both	DsRed		DsRed	GFP
	1	17	0	0	0	8	25	11	0	3	3	9	26	51			1	28	0	23		0.45098	0.54902	0.130435	0.130435	0.869565	0
	2	14	0	0	0	12	26	14	0	0	1	10	25	51			2	28	0	23		0.45098	0.54902	0	0	1	0
	3	13	0	0	0	14	27	15	0	1	0	9	25	52			3	28	0	24		0.461538	0.538462	0.0416667	0.0416667	0.958333	0
	4	21	0	0	0	14	35	18	0	0	5	7	30	65			4	39	0	26		0.4	0.6	0	0	1	0
	5	18	0	0	2	15	35	16	0	1	1	9	27	62			5	34	0	28		0.451613	0.548387	0.0357143	0.0357143	0.964286	0
	6	19	0	0	1	23	43	22	0	0	0	26	48	91			6	41	0	50		0.549451	0.450549	0	0	1	0
	7	14	0	1	0	14	29	16	1	1	0	12	30	59			7	30	1	28		0.491525	0.525424	0.103448	0.0689655	0.896552	0.0344828
	8	15	0	0	1	16	32	12	0	0	0	16	28	60			8	27	0	33		0.55	0.45	0	0	1	0
	9	18	0	0	0	18	36	20	0	1	2	14	37	73			9	38	0	35		0.479452	0.520548	0.0285714	0.0285714	0.971429	0
	10	11	0	0	0	11	22	12	0	0	0	14	26	48			10	23	0	25		0.520833	0.479167	0	0	1	0
	11	27	0	0	0	25	52	21	0	1	2	21	45	97			11	48	0	49		0.505155	0.494845	0.0204082	0.0204082	0.979592	0
	12	12	0	0	3	11	26	15	0	0	1	13	29	55			12	27	0	28		0.509091	0.490909	0	0	1	0
	13	25	0	0	1	22	48	21	0	0	1	24	46	94			13	46	0	48		0.510638	0.489362	0	0	1	0
	14	12	0	1	0	13	26	16	0	0	0	12	28	54			14	28	0	26		0.481481	0.518519	0.0384615	0.0384615	0.961538	0
	Sums:	236	0	2	8	216	462	229	1	8	16	196	450	912		Sums:		465	1	446		0.486624	0.514586	0.0284789	0.0260159	0.971521	0.00246305	Avg.
																						0.0486484	0.0486484	0.0506497	0.0372286	0.041216	0	Std. Dev.
	F2 Phenotypical Scoring															F2 Calculations
nH840AA/w2-w8 gRNAs (PAM-out) 3' overhangs	F1 Cross	Female						Male						Total Flies
		Donor	Receiver				Total Females	Donor	Receiver				Total Males
		w-			w+	w mosaic		w-			w+	w mosaic					F1 Cross	Fluorophore Count				Inheritance		Cutting	NHEJ	WT	Conversion
		GFP	Both	DsRed				GFP	Both	DsRed								GFP	Both	DsRed		DsRed	GFP
	1	10	0	2	0	3	15	7	0	5	1	5	18	33			1	17	0	16		0.484848	0.515152	0.4375	0.4375	0.5625	0
	2	11	0	3	0	3	17	7	0	2	0	7	16	33			2	18	0	15		0.454545	0.545455	0.333333	0.333333	0.666667	0
	3	14	0	7	2	11	34	17	0	3	0	8	28	62			3	31	0	31		0.5	0.5	0.322581	0.322581	0.677419	0
	4	17	0	7	1	8	33	12	0	4	4	13	33	66			4	29	0	37		0.560606	0.439394	0.297297	0.297297	0.702703	0
	5	16	2	9	0	9	36	20	0	8	5	10	43	79			5	36	2	41		0.544304	0.481013	0.44186	0.395349	0.55814	0.0465116
	6	16	0	8	0	12	36	25	0	8	3	5	41	77			6	41	0	36		0.467532	0.532468	0.444444	0.444444	0.555556	0
	7	17	0	1	1	9	28	14	0	4	0	4	22	50			7	31	0	19		0.38	0.62	0.263158	0.263158	0.736842	0
	8	19	0	9	0	12	40	22	0	9	1	10	42	82			8	41	0	41		0.5	0.5	0.439024	0.439024	0.560976	0
	9	12	0	6	0	7	25	19	0	9	0	6	34	59			9	31	0	28		0.474576	0.525424	0.535714	0.535714	0.464286	0
	10	21	0	13	0	7	41	23	0	11	4	5	43	84			10	44	0	40		0.47619	0.52381	0.6	0.6	0.4	0
	Sums:	153	2	65	4	81	305	166	0	63	18	73	320	625		Sums:		319	2	304		0.48426	0.518271	0.411491	0.40684	0.588509	0.00465116	Avg.
																						0.0423377	0.0383488	0.0687009	0.106765	0.107221	0.0189883	Std. Dev.

## Sheet: ST2A
One-way Anova analysis
Tukey's multiple comparisons test	Mean Diff.	95.00% CI of diff.	Below threshold?	Summary	Adjusted P Value
D10A/w2+w9 vs. D10A/w2+w8	-41.3	-45.73 to -36.86	Yes	****	<0.0001
D10A/w2+w9 vs. H840A/w2+w9	-33.64	-38.08 to -29.21	Yes	****	<0.0001
D10A/w2+w9 vs. H840A/w2+w8	-0.3529	-5.623 to 4.917	No	ns	0.998
D10A/w2+w8 vs. H840A/w2+w9	7.655	3.630 to 11.68	Yes	****	<0.0001
D10A/w2+w8 vs. H840A/w2+w8	40.95	36.02 to 45.87	Yes	****	<0.0001
H840A/w2+w9 vs. H840A/w2+w8	33.29	28.36 to 38.22	Yes	****	<0.0001
Test details	Mean 1	Mean 2	Mean Diff.	SE of diff.	n1	n2	q	DF
D10A/w2+w9 vs. D10A/w2+w8	51.46	92.76	-41.3	1.679	14	20	34.79	60
D10A/w2+w9 vs. H840A/w2+w9	51.46	85.1	-33.64	1.679	14	20	28.35	60
D10A/w2+w9 vs. H840A/w2+w8	51.46	51.81	-0.3529	1.994	14	10	0.2502	60
D10A/w2+w8 vs. H840A/w2+w9	92.76	85.1	7.655	1.523	20	20	7.107	60
D10A/w2+w8 vs. H840A/w2+w8	92.76	51.81	40.95	1.866	20	10	31.04	60
H840A/w2+w9 vs. H840A/w2+w8	85.1	51.81	33.29	1.866	20	10	25.24	60

## Sheet: ST2B
Unpaired t test
Column B	nH840A
vs.
Column A	nD10A
P value	0.0683
P value summary	ns
Significantly different (P < 0.05)?	No
One- or two-tailed P value?	Two-tailed
t, df	t=1.876, df=38
Mean of column A	95.09
Mean of column B	91.3
Difference between means (B - A) ± SEM	-3.795 ± 2.023
95% confidence interval	-7.890 to 0.3001
R squared (eta squared)	0.08477
F test to compare variances
F, DFn, Dfd	1.431, 19, 19
P value	0.4419
P value summary	ns
Significantly different (P < 0.05)?	No
Data analyzed
Sample size, column A	20
Sample size, column B	20
