# Supplementary material for: A nickase Cas9 gene-drive system promotes super-Mendelian inheritance in Drosophila
Source: Cell Rep. Author manuscript; Available in PMC 2022 Jun 13. (PMC9190248; doi:10.1016/j.celrep.2022.110843)
Supplement: Table S3 [file NIHMS1810669-supplement-Table_S3.xlsx]

## Sheet: Summary-Deletions and Insertion
These tables summaryze the number of individuals carrying the different resistant alleles categories for each genotype analyzed
		Deletions (>50bp)	None	%			Insertions (>200bp)	None	%
	Cas9-PAM-out	1	19	5		Cas9-PAM-out	3	17	15
	Cas9-PAM-in	4	14	22.2222		Cas9-PAM-in	0	18	0
	nD10A-PAM-out	2	18	10		nD10A-PAM-out	5	15	25
	H840A-PAM-in	10	14	41.6667		H840A-PAM-in	0	24	0
		Single deletions	None	%			Insertion + deletion	None	%
	Cas9-PAM-out	3	17	15		Cas9-PAM-out	8	12	40
	Cas9-PAM-in	0	18	0		Cas9-PAM-in	1	17	5.55556
	nD10A-PAM-out	9	11	45		nD10A-PAM-out	4	16	20
	H840A-PAM-in	8	16	33.3333		H840A-PAM-in	5	19	20.8333
		Simultaneous deletions	None	%
	Cas9-PAM-out	5	15	25
	Cas9-PAM-in	13	5	72.2222
	nD10A-PAM-out	0	20	0
	H840A-PAM-in	1	23	4.16667

## Sheet: ST3A
Table Analyzed	nD10A-PAM-out vs. nH840-PAM-in
P value and statistical significance
Test	Fisher's exact test
P value	0.0389
P value summary	*
One- or two-sided	Two-sided
Statistically significant (P < 0.05)?	Yes
Data analyzed	Large Deletions	None	Total
D10A-PAM-OUT	2	18	20
H840A-PAM-IN	10	14	24
Total	12	32	44
Percentage of row total	Large Deletions	None
D10A-PAM-OUT	0.1	0.9
H840A-PAM-IN	0.4167	0.5833
Percentage of column total	Deletions	None
D10A-PAM-OUT	0.1667	0.5625
H840A-PAM-IN	0.8333	0.4375
Percentage of grand total	Large Deletions	None
D10A-PAM-OUT	0.0455	0.4091
H840A-PAM-IN	0.2273	0.3182

## Sheet: ST3B
Table Analyzed	Cas9-PAM-out vs. nH840-PAM-in
P value and statistical significance
Test	Fisher's exact test
P value	0.006
P value summary	**
One- or two-sided	Two-sided
Statistically significant (P < 0.05)?	Yes
Data analyzed	Large Deletions	None	Total
Cas9-PAM-OUT	1	19	20
H840A-PAM-IN	10	14	24
Total	12	32	44
Percentage of row total	Large Deletions	None
Cas9-PAM-OUT	0.05	0.95
H840A-PAM-IN	0.4167	0.5833
Percentage of column total	Deletions	None
Cas9-PAM-OUT	0.0909	57.58%
H840A-PAM-IN	90.91%	42.42%
Percentage of grand total	Large Deletions	None
Cas9-PAM-OUT	2.27%	43.18%
H840A-PAM-IN	22.73%	31.82%

## Sheet: ST3C
Table Analyzed	Cas9-PAM-in vs. nH840-PAM-in
P value and statistical significance
Test	Fisher's exact test
P value	0.32
P value summary	ns
One- or two-sided	Two-sided
Statistically significant (P < 0.05)?	Yes
Data analyzed	Large Deletions	None	Total
Cas9-PAM-IN	4	14	18
H840A-PAM-IN	10	14	24
Total	14	28	42
Percentage of row total	Large Deletions	None
Cas9-PAM-IN	22.22%	77.78%
H840A-PAM-IN	41.67%	58.33%
Percentage of column total	Deletions	None
Cas9-PAM-IN	28.57%	50.00%
H840A-PAM-IN	71.43%	50.00%
Percentage of grand total	Large Deletions	None
Cas9-PAM-IN	9.52%	33.33%
H840A-PAM-IN	23.81%	33.33%

## Sheet: ST3D
Table Analyzed	nD10A-PAm-out vs. nH840-PAM-in
P value and statistical significance
Test	Fisher's exact test
P value	0.0143
P value summary	*
One- or two-sided	Two-sided
Statistically significant (P < 0.05)?	Yes
Data analyzed	Large Insertions	None	Total
nD10A-PAM-out	5	15	20
nH840-PAM-in	0	24	24
Total	5	39	44
Percentage of row total	Large Insertions	None
nD10A-PAM-out	0.25	0.75
nH840-PAM-in	0	1
Percentage of column total	Large Insertions	None
nD10A-PAM-out	1	0.3846
nH840-PAM-in	0	0.6154
Percentage of grand total	Large Insertions	None
nD10A-PAM-out	0.1136	0.3409
nH840-PAM-in	0	0.5455

## Sheet: ST3E
Table Analyzed	nD10A-PAM-out vs. nH840A-PAM-in
P value and statistical significance
Test	Fisher's exact test
P value	0.5385
P value summary	ns
One- or two-sided	Two-sided
Statistically significant (P < 0.05)?	No
Data analyzed	Single Deletions	None	Total
nD10A-PAM-out	9	11	20
nH840-PAM-in	8	16	24
Total	17	27	44
Percentage of row total	Single Deletions	None
nD10A-PAM-out	0.45	0.55
nH840-PAM-in	0.3333	0.6667
Percentage of column total	Single Deletions	None
nD10A-PAM-out	0.5294	0.4074
nH840-PAM-in	0.4706	0.5926
Percentage of grand total	Single Deletions	None
nD10A-PAM-out	0.2045	0.25
nH840-PAM-in	0.1818	0.3636

## Sheet: ST3F
Table Analyzed	nD10A-PAM-out vs. nH840A-PAM-in
P value and statistical significance
Test	Fisher's exact test
P value	>0.9999
P value summary	ns
One- or two-sided	Two-sided
Statistically significant (P < 0.05)?	No
Data analyzed	Double deletions	None	Total
nD10A-PAM-out	0	20	20
nH840-PAM-in	1	23	24
Total	1	43	44
Percentage of row total	Double deletions	None
nD10A-PAM-out	0	1
nH840-PAM-in	0.0417	0.9583
Percentage of column total	Double deletions	None
nD10A-PAM-out	0	0.4651
nH840-PAM-in	1	0.5349
Percentage of grand total	Double deletions	None
nD10A-PAM-out	0	0.4545
nH840-PAM-in	0.0227	0.5227

## Sheet: ST3G
Table Analyzed	nD10A-PAM-out vs.Cas9-PAM-out
P value and statistical significance
Test	Fisher's exact test
P value	0.0471
P value summary	*
One- or two-sided	Two-sided
Statistically significant (P < 0.05)?	Yes
Data analyzed	Double deletions	None	Total
nD10A-PAM-out	0	20	20
Cas9-PAM-out	5	15	20
Total	5	35	40
Percentage of row total	Double deletions	None
nD10A-PAM-out	0.00%	100.00%
Cas9-PAM-out	25.00%	75.00%
Percentage of column total	Double deletions	None
nD10A-PAM-out	0.00%	57.14%
Cas9-PAM-out	100.00%	42.86%
Percentage of grand total	Double deletions	None
nD10A-PAM-out	0.00%	50.00%
Cas9-PAM-out	12.50%	37.50%

## Sheet: ST3H
Table Analyzed	Cas9-PAM-in vs. nH840A-PAM-in
P value and statistical significance
Test	Fisher's exact test
P value	<0.0001
P value summary	****
One- or two-sided	Two-sided
Statistically significant (P < 0.05)?	Yes
Data analyzed	Double deletions	None	Total
nH840-PAM-in	1	23	24
Cas9-PAM-in	13	5	18
Total	14	28	42
Percentage of row total	Double deletions	None
nH840-PAM-in	4.17%	95.83%
Cas9-PAM-in	72.22%	27.78%
Percentage of column total	Double deletions	None
nH840-PAM-in	7.14%	82.14%
Cas9-PAM-in	92.86%	17.86%
Percentage of grand total	Double deletions	None
nH840-PAM-in	2.38%	54.76%
Cas9-PAM-in	30.95%	11.90%

## Sheet: ST3I
Table Analyzed	nD10A-PAM-out vs. nH840A-PAM-in
P value and statistical significance
Test	Fisher's exact test
P value	>0.9999
P value summary	ns
One- or two-sided	Two-sided
Statistically significant (P < 0.05)?	No
Data analyzed	Insertion + deletion	None	Total
nD10A-PAM-out	4	16	20
nH840-PAM-in	5	19	24
Total	1	35	44
Percentage of row total	Insertion + deletion	None
nD10A-PAM-out	0.2	0.8
nH840-PAM-in	0.2083	0.7917
Percentage of column total	Insertion + deletion	None
nD10A-PAM-out	0.4444	0.4571
nH840-PAM-in	0.5556	0.5429
Percentage of grand total	Insertion + deletion	None
nD10A-PAM-out	0.0909	0.3636
nH840-PAM-in	0.1136	0.4318
