# Supplementary material for: A nickase Cas9 gene-drive system promotes super-Mendelian inheritance in Drosophila
Source: Cell Rep. Author manuscript; Available in PMC 2022 Jun 13. (PMC9190248; doi:10.1016/j.celrep.2022.110843)
Supplement: Table S4 [file NIHMS1810669-supplement-Table_S4.xlsx]

## Sheet: Sheet1
REAGENT or RESOURCE	SOURCE	IDENTIFIER
Oligonucleotides
Primer for resistant allele sequencing:	This work	N/A
GCTGGTCAACCGGACACGCGG
Primer for resistant allele sequencing:	This work	N/A
AGGGAGCCGATAAAGAGGTCATCC
Primer for resistant allele sequencing:	This work	N/A
GGCTCATCGCAGATCAGAAG
Primer for resistant allele sequencing:	This work	N/A
TTATGGACGAACGCCGTGAAATTG
Primer for resistant allele sequencing:	This work	N/A
GCCGGATTGTAGTTGGTAGGAC
Primer for nickase constructs:	This work	N/A
CTGTCTCAGCTGGGAGGCGACAAAAGGCCGGC
Primer for nickase constructs:	This work	N/A
GAATTAGATCCACCGGTTTGACGTCTCCGTGGGCATCGG
Primer for nickase constructs:	This work	N/A
TGCCCACGGAGACGTCAAACCGGTGGATCTAATTCAATTAGAGACTAATTCAATTAGAGC
Primer for nickase constructs:	This work	N/A
CCGATGCTGTACTTCTTGTCGGCTGCTGGGACTCCGTGGATAC
Primer for gene-drive CopyCat constructs:	This work	N/A
GACAAGAAGTACAGCATCGGCCTG
Primer for gene-drive CopyCat constructs:	This work	N/A
GTCGCCTCCCAGCTGAGACAG
Primer for gene-drive CopyCat constructs:	This work	N/A
CTGCGGCGATCGAAAGGCAAGGGCATTCAGC
Primer for gene-drive CopyCat constructs:	This work	N/A
CCCGGGCGAGCTCGCCTAGGCTGTGGACGCCAAGGAGATG
Primer for gene-drive CopyCat constructs:	This work	N/A
GCTTTCGATCGCCGCAGACGTCATTTTCAACGTCCTCGATAGTATAGTGGTTAGTATCC
GCACCGACTCGGTGCCAC	This work	N/A
Primer for gene-drive CopyCat constructs:	This work	N/A
GTGGCACCGAGTCGGTGCTTTTTTGCTCACCTGTGATTGCTCCTAC
Primer for gene-drive CopyCat constructs:	This work	N/A
CCTAGGCGAGCTCGCCCGGGGATCTAATTCAATTAGAGACTAATTCAATTAGAGC
Primer for gene-drive CopyCat constructs:	This work	N/A
GAGGACGTTGAAAATGACGTCCGGAACTGCCCATCACGGCCAAAAGTTCG
Primer for gene-drive CopyCat constructs:	This work	N/A
GGCATCCAAGTATCGCCATCCGGGATGCGACTG
Primer for gene-drive CopyCat constructs:	This work	N/A
ACGTCATTTTCAACGTCCTCGATAGTATAGTGGTTAG
Primer for gene-drive CopyCat constructs:	This work	N/A
GATGGCGATACTTGGATGCCCCTAtGCGAGCTCGCCCGGGGATC
